# Supplementary material for: Non-Linear Associations Between Serum Vitamin D and Uric Acid in Korean Adults: 2022–2023 KNHANES Data
Source: Nutrients. 2025 Jul 22;17(15):2398. doi: 10.3390/nu17152398 (PMC12348428; doi:10.3390/nu17152398)
Supplement: Supplementary file 1 [file nutrients-17-02398-s001.zip]

Archive with 1 entries (1 files):
- nutrients-3717007 - supplementary-update 1.pdf
